# Supplementary material for: Synthesis and NLRP3-Inflammasome Inhibitory Activity of the Naturally Occurring Velutone F and of Its Non-Natural Regioisomeric Chalconoids
Source: Int J Mol Sci. 2022 Aug 11;23(16):8957. doi: 10.3390/ijms23168957 (PMC9409317; doi:10.3390/ijms23168957)
Supplement: Supplementary file 1 [file ijms-23-08957-s001.zip]

Archive with 1 entries (1 files):
- ijms-1839410-supplementary.pdf
